# Supplementary material for: TTYH1 and TTYH2 Serve as LRRC8A-Independent Volume-Regulated Anion Channels in Cancer Cells
Source: Cells. 2019 Jun 9;8(6):562. doi: 10.3390/cells8060562 (PMC6628158; doi:10.3390/cells8060562)
Supplement: Supplementary file 1 [file cells-08-00562-s001.zip]

Archive with 2 entries (2 files):
- Supplementary Figures.pdf
- Supplementary Table 1.pdf
